# Supplementary material for: Chronic bee paralysis as a serious emerging threat to honey bees
Source: Nat Commun. 2020 May 1;11:2164. doi: 10.1038/s41467-020-15919-0 (PMC7195492; doi:10.1038/s41467-020-15919-0)
Supplement: Supplementary file 4 — Source Data [file 41467_2020_15919_MOESM4_ESM.xlsx]

## Sheet: Fig 1
Year	Beekeeper class	Number of chronic bee paralysis apiaries	Number of apiary visits	Number of cases per 100
2007	Amateur	0	4289	0
2008	Amateur	4	4377	0.913868
2009	Amateur	6	7664	0.782881
2010	Amateur	33	7142	4.62055
2011	Amateur	17	7236	2.34936
2012	Amateur	41	6475	6.33205
2013	Amateur	51	6311	8.08113
2014	Amateur	87	5646	15.4091
2015	Amateur	107	4909	21.7967
2016	Amateur	112	4854	23.0738
2017	Amateur	123	4948	24.8585
2007	Professional	1	840	1.19048
2008	Professional	3	844	3.5545
2009	Professional	6	1265	4.74308
2010	Professional	4	932	4.29185
2011	Professional	5	1075	4.65116
2012	Professional	15	1177	12.7443
2013	Professional	9	948	9.49367
2014	Professional	31	1319	23.5027
2015	Professional	56	880	63.6364
2016	Professional	45	948	47.4684
2017	Professional	51	1080	47.2222

## Sheet: Fig 2 quantification data
		Call from LC96 software		Average Cq for duplicate wells				Relative quantity	Relative quantity scaled to average of asymptomatic (Fig 2 data)
Sample_number	Sample_type	ITC_18S_pos/neg	CBPV_pos/neg	ITC_18S_Cq	ITC_18S_Cq_St_Dev	CBPV_Cq	CBPV_Cq_St_Dev	Ratio (CBPV/ITC 18S)	Relative_amount_to_asymptomatic
1	Asymptomatic	+	+	2.025	0.0919239	30.635	0.275772	5.42269e-07	1.20888
2	Asymptomatic	+	-	1.73	0.0424264	NA	NA	NA	NA
3	Asymptomatic	+	-	1.03	0.438406	NA	NA	NA	NA
4	Asymptomatic	+	-	1.345	0.205061	NA	NA	NA	NA
5	Asymptomatic	+	-	1.435	0.0777817	NA	NA	NA	NA
6	Asymptomatic	+	+	1.07	0.367696	32.66	0.127279	8.34019e-08	0.185928
7	Asymptomatic	+	-	1.32	0.39598	NA	NA	NA	NA
8	Asymptomatic	+	-	1.395	0.162635	NA	NA	NA	NA
9	Asymptomatic	+	-	0.93	0.480833	NA	NA	NA	NA
10	Asymptomatic	+	-	1.54	0.254558	NA	NA	NA	NA
11	Asymptomatic	+	-	1.525	0.360624	NA	NA	NA	NA
12	Asymptomatic	+	-	2.09	0.113137	NA	NA	NA	NA
13	Asymptomatic	+	-	1.385	0.00707107	NA	NA	NA	NA
14	Asymptomatic	+	+	2.34	0.127279	32.26	0.0565685	2.55945e-07	0.570578
15	Asymptomatic	+	-	1.925	0.0494975	NA	NA	NA	NA
16	Asymptomatic	+	-	2	0	NA	NA	NA	NA
17	Asymptomatic	+	-	2.86	0.0565685	NA	NA	NA	NA
18	Asymptomatic	+	+	1.315	0.162635	28.42	0	1.24157e-06	2.76784
19	Asymptomatic	+	-	3.16	0.0565685	NA	NA	NA	NA
20	Asymptomatic	+	-	1.81	0.452548	NA	NA	NA	NA
21	Asymptomatic	+	+	1.17	0.226274	31.69	0.325269	1.59494e-07	0.355561
22	Asymptomatic	+	+	1.64	0.0989949	29.655	0.0777817	7.44725e-07	1.66022
23	Asymptomatic	+	+	0.745	1.05359	31.895	0.0919239	1.05038e-07	0.234161
1	Symptomatic	+	+	1.54	NA	6.625	0.205061	0.646167	1.4405e+06
2	Symptomatic	+	+	2.505	0.544472	16.075	0.162635	0.00449266	10015.5
3	Symptomatic	+	+	3.315	0.629325	12.165	0.431335	0.0813396	181330
4	Symptomatic	+	+	2.045	0.00707107	7.805	0.219203	0.453888	1.01185e+06
5	Symptomatic	+	-	4.855	0.00707107	NA	NA	NA	NA
6	Symptomatic	+	+	3.365	0.0353553	24.995	0.0636396	3.98408e-05	88.8171
7	Symptomatic	+	+	6.44	0.339411	19.87	1.06066	0.00718822	16024.7
8	Symptomatic	+	+	2.99	0.0707107	13.88	0.0282843	0.023321	51989.5
9	Symptomatic	+	+	1.89	0.410122	11.145	0.0919239	0.0555344	123803
10	Symptomatic	+	+	3.255	0.120208	17.29	0.240416	0.00366422	8168.64
11	Symptomatic	+	+	1.325	0.0777817	31.92	0.0565685	1.54853e-07	0.345214
12	Symptomatic	+	+	4.845	0.13435	26.275	0.0353553	5.19141e-05	115.732
13	Symptomatic	+	+	2.885	0.0212132	16.07	0.0707107	0.00586799	13081.5
14	Symptomatic	+	+	1.96	0.113137	8.77	0.0707107	0.240548	536254
15	Symptomatic	+	+	2.515	0.0636396	16.395	0.0494975	0.00373757	8332.16
16	Symptomatic	+	+	3.53	0.0424264	18.625	0.26163	0.00199985	4458.27
17	Symptomatic	+	+	3.82	0.169706	12.065	0.247487	0.122641	273403
18	Symptomatic	+	+	2.69	0.311127	9.365	0.13435	0.280108	624444
19	Symptomatic	+	-	1.475	0.190919	NA	NA	NA	NA
20	Symptomatic	+	-	1.315	0.0212132	NA	NA	NA	NA
21	Symptomatic	+	+	2.58	0.381838	18.715	0.275772	0.000979374	2183.32
22	Symptomatic	+	+	1.985	0.00707107	8.885	0.318198	0.22853	509462
23	Symptomatic	+	+	1.545	0.219203	15.955	0.0777817	0.00247663	5521.14
24	Symptomatic	+	+	1.4	0.0565685	10.695	0.13435	0.0516769	115203

## Sheet: Fig 2 Dilution series
		Dilution series
Relative amount	Log amount	CBPV Cq	ITC_18S Cq
1000000	6	5.335	1.92
100000	5	9.76	4.51
10000	4	14.095	7.955
1000	3	17.74	11.26
100	2	21.32	14.68
10	1	24.68	18.35
1	0	28.29	22.16

## Sheet: Fig 3
Distance (m)	Ripley's K (hat) function (observed)	Simulated lower bounds	Simulated upper bounds
1000	145593	1022.9	5114.51
2000	155140	2727.74	8865.16
3000	167415	5796.45	11933.9
4000	175939	8183.22	19094.2
5000	209013	13979.7	25913.5
6000	218219	21821.9	34778.7
7000	244815	25231.6	41939
8000	247542	31710	50804.2
9000	276184	38870.3	55577.7
10000	300392	45348.7	64101.9
11000	340286	53872.9	76376.7
12000	377451	62056.1	83196.1
13000	411548	71262.2	94448
14000	432347	79445.4	103995
15000	454510	90356.4	117975
16000	465421	101608	130591
17000	509406	111837	144229
18000	578963	123089	158550
19000	603172	134341	171507
20000	644429	143888	184804
21000	686368	157527	201853
22000	711599	175939	217196
23000	741264	195715	232199
24000	763426	211059	248565
25000	789340	227425	267660
26000	880719	242769	288800
27000	903905	260158	312326
28000	925727	278911	331080
29000	1.00926e+06	294255	352220
30000	1.03927e+06	316418	372678
31000	1.07268e+06	330398	393818
32000	1.08769e+06	348469	415299
33000	1.11837e+06	363471	438825
34000	1.16713e+06	384611	456897
35000	1.18827e+06	404047	482128
36000	1.21112e+06	421095	506337
37000	1.23294e+06	446327	526113
38000	1.26431e+06	467808	555095
39000	1.31579e+06	488607	585441
40000	1.34034e+06	511792	608968

## Sheet: Fig 6
Year	County	#CPB cases	# apiary visits	Expected county level risk of chronic bee paralysis	Relative risk of chronic bee paralysis
2007	Bedfordshire	0	37	0.397278	0
2007	Berkshire	0	78	0.837505	0
2007	Bristol	0	12	0.128847	0
2007	Buckinghamshire	0	34	0.365066	0
2007	Cambridgeshire	0	80	0.858979	0
2007	Cheshire	0	93	0.998563	0
2007	City and County of the City of London	NA	NA	NA	NA
2007	Clwyd	0	131	1.40658	0
2007	Cornwall	0	142	1.52469	0
2007	Cumbria	0	171	1.83607	0
2007	Derbyshire	0	45	0.483176	0
2007	Devon	0	316	3.39297	0
2007	Dorset	0	140	1.50321	0
2007	Durham	0	30	0.322117	0
2007	Dyfed	0	410	4.40227	0
2007	East Riding of Yorkshire	0	12	0.128847	0
2007	East Sussex	0	77	0.826767	0
2007	Essex	0	122	1.30994	0
2007	Gloucestershire	0	53	0.569074	0
2007	Greater London	0	191	2.05081	0
2007	Greater Manchester	0	78	0.837505	0
2007	Gwent	0	54	0.579811	0
2007	Gwynedd	0	161	1.7287	0
2007	Hampshire	0	176	1.88975	0
2007	Herefordshire	0	36	0.386541	0
2007	Hertfordshire	0	105	1.12741	0
2007	Isle of Wight	0	10	0.107372	0
2007	Kent	0	287	3.08159	0
2007	Lancashire	0	75	0.805293	0
2007	Leicestershire	0	42	0.450964	0
2007	Lincolnshire	1	45	0.483176	2.06964
2007	Merseyside	0	86	0.923403	0
2007	Mid Glamorgan	0	61	0.654972	0
2007	Norfolk	0	225	2.41588	0
2007	North Yorkshire	0	92	0.987826	0
2007	Northamptonshire	0	56	0.601285	0
2007	Northumberland	0	58	0.62276	0
2007	Nottinghamshire	0	14	0.150321	0
2007	Oxfordshire	0	119	1.27773	0
2007	Powys	0	98	1.05225	0
2007	Rutland	0	11	0.11811	0
2007	Shropshire	0	30	0.322117	0
2007	Somerset	0	208	2.23335	0
2007	South Glamorgan	0	70	0.751607	0
2007	South Yorkshire	0	40	0.42949	0
2007	Staffordshire	0	54	0.579811	0
2007	Suffolk	0	130	1.39584	0
2007	Surrey	0	108	1.15962	0
2007	Tyne & Wear	0	26	0.279168	0
2007	Warwickshire	0	35	0.375803	0
2007	West Glamorgan	0	47	0.50465	0
2007	West Midlands	0	12	0.128847	0
2007	West Sussex	0	92	0.987826	0
2007	West Yorkshire	0	57	0.612023	0
2007	Wiltshire	0	84	0.901928	0
2007	Worcestershire	0	72	0.773081	0
2008	Bedfordshire	0	26	0.279168	0
2008	Berkshire	0	13	0.139584	0
2008	Bristol	0	6	0.0644234	0
2008	Buckinghamshire	0	40	0.42949	0
2008	Cambridgeshire	0	69	0.74087	0
2008	Cheshire	0	135	1.44953	0
2008	City and County of the City of London	NA	NA	NA	NA
2008	Clwyd	0	106	1.13815	0
2008	Cornwall	0	157	1.68575	0
2008	Cumbria	0	107	1.14888	0
2008	Derbyshire	0	75	0.805293	0
2008	Devon	0	278	2.98495	0
2008	Dorset	0	171	1.83607	0
2008	Durham	0	16	0.171796	0
2008	Dyfed	0	352	3.77951	0
2008	East Riding of Yorkshire	0	42	0.450964	0
2008	East Sussex	0	60	0.644234	0
2008	Essex	0	113	1.21331	0
2008	Gloucestershire	0	62	0.665709	0
2008	Greater London	0	233	2.50178	0
2008	Greater Manchester	0	70	0.751607	0
2008	Gwent	0	90	0.966352	0
2008	Gwynedd	0	168	1.80386	0
2008	Hampshire	0	99	1.06299	0
2008	Herefordshire	0	24	0.257694	0
2008	Hertfordshire	0	46	0.493913	0
2008	Isle of Wight	NA	NA	NA	NA
2008	Kent	0	202	2.16892	0
2008	Lancashire	0	61	0.654972	0
2008	Leicestershire	0	55	0.590548	0
2008	Lincolnshire	1	199	2.13671	0.468009
2008	Merseyside	0	56	0.601285	0
2008	Mid Glamorgan	0	65	0.697921	0
2008	Norfolk	1	217	2.32998	0.429188
2008	North Yorkshire	0	184	1.97565	0
2008	Northamptonshire	0	37	0.397278	0
2008	Northumberland	0	26	0.279168	0
2008	Nottinghamshire	0	48	0.515388	0
2008	Oxfordshire	1	132	1.41732	0.705559
2008	Powys	0	85	0.912665	0
2008	Rutland	0	10	0.107372	0
2008	Shropshire	1	147	1.57837	0.633563
2008	Somerset	0	266	2.85611	0
2008	South Glamorgan	0	54	0.579811	0
2008	South Yorkshire	0	24	0.257694	0
2008	Staffordshire	0	81	0.869716	0
2008	Suffolk	1	167	1.79312	0.557687
2008	Surrey	1	175	1.87902	0.532193
2008	Tyne & Wear	0	26	0.279168	0
2008	Warwickshire	0	27	0.289905	0
2008	West Glamorgan	0	46	0.493913	0
2008	West Midlands	0	30	0.322117	0
2008	West Sussex	0	98	1.05225	0
2008	West Yorkshire	1	53	0.569074	1.75724
2008	Wiltshire	0	56	0.601285	0
2008	Worcestershire	0	36	0.386541	0
2009	Bedfordshire	1	95	1.02004	0.980356
2009	Berkshire	0	77	0.826767	0
2009	Bristol	NA	NA	NA	NA
2009	Buckinghamshire	0	129	1.3851	0
2009	Cambridgeshire	0	285	3.06011	0
2009	Cheshire	0	190	2.04008	0
2009	City and County of the City of London	NA	NA	NA	NA
2009	Clwyd	0	184	1.97565	0
2009	Cornwall	0	355	3.81172	0
2009	Cumbria	0	162	1.73943	0
2009	Derbyshire	0	157	1.68575	0
2009	Devon	0	447	4.79955	0
2009	Dorset	0	147	1.57837	0
2009	Durham	0	48	0.515388	0
2009	Dyfed	0	439	4.71365	0
2009	East Riding of Yorkshire	0	36	0.386541	0
2009	East Sussex	0	96	1.03078	0
2009	Essex	2	183	1.96491	1.01786
2009	Gloucestershire	0	129	1.3851	0
2009	Greater London	0	304	3.26412	0
2009	Greater Manchester	0	74	0.794556	0
2009	Gwent	0	163	1.75017	0
2009	Gwynedd	1	266	2.85611	0.350127
2009	Hampshire	0	243	2.60915	0
2009	Herefordshire	0	87	0.93414	0
2009	Hertfordshire	0	146	1.56764	0
2009	Isle of Wight	0	37	0.397278	0
2009	Kent	0	239	2.5662	0
2009	Lancashire	0	104	1.11667	0
2009	Leicestershire	0	203	2.17966	0
2009	Lincolnshire	0	259	2.78095	0
2009	Merseyside	0	66	0.708658	0
2009	Mid Glamorgan	0	106	1.13815	0
2009	Norfolk	0	216	2.31924	0
2009	North Yorkshire	0	431	4.62775	0
2009	Northamptonshire	0	77	0.826767	0
2009	Northumberland	0	91	0.977089	0
2009	Nottinghamshire	0	100	1.07372	0
2009	Oxfordshire	0	234	2.51251	0
2009	Powys	0	187	2.00786	0
2009	Rutland	0	28	0.300643	0
2009	Shropshire	3	206	2.21187	1.35632
2009	Somerset	0	399	4.28416	0
2009	South Glamorgan	0	77	0.826767	0
2009	South Yorkshire	0	65	0.697921	0
2009	Staffordshire	1	81	0.869716	1.1498
2009	Suffolk	1	206	2.21187	0.452106
2009	Surrey	0	228	2.44809	0
2009	Tyne & Wear	0	35	0.375803	0
2009	Warwickshire	2	133	1.42805	1.40051
2009	West Glamorgan	0	109	1.17036	0
2009	West Midlands	0	39	0.418752	0
2009	West Sussex	0	138	1.48174	0
2009	West Yorkshire	1	153	1.6428	0.608718
2009	Wiltshire	0	116	1.24552	0
2009	Worcestershire	0	113	1.21331	0
2010	Bedfordshire	0	74	0.794556	0
2010	Berkshire	1	99	1.06299	0.940745
2010	Bristol	NA	NA	NA	NA
2010	Buckinghamshire	0	127	1.36363	0
2010	Cambridgeshire	0	169	1.81459	0
2010	Cheshire	1	153	1.6428	0.608718
2010	City and County of the City of London	NA	NA	NA	NA
2010	Clwyd	0	225	2.41588	0
2010	Cornwall	1	282	3.0279	0.330262
2010	Cumbria	0	174	1.86828	0
2010	Derbyshire	27	110	1.1811	22.8601
2010	Devon	2	467	5.01429	0.39886
2010	Dorset	0	159	1.70722	0
2010	Durham	0	45	0.483176	0
2010	Dyfed	0	279	2.99569	0
2010	East Riding of Yorkshire	0	54	0.579811	0
2010	East Sussex	0	152	1.63206	0
2010	Essex	0	174	1.86828	0
2010	Gloucestershire	0	77	0.826767	0
2010	Greater London	0	401	4.30563	0
2010	Greater Manchester	0	68	0.730132	0
2010	Gwent	0	124	1.33142	0
2010	Gwynedd	0	225	2.41588	0
2010	Hampshire	0	211	2.26556	0
2010	Herefordshire	0	60	0.644234	0
2010	Hertfordshire	0	148	1.58911	0
2010	Isle of Wight	0	17	0.182533	0
2010	Kent	0	272	2.92053	0
2010	Lancashire	0	79	0.848242	0
2010	Leicestershire	0	171	1.83607	0
2010	Lincolnshire	1	245	2.63062	0.380138
2010	Merseyside	0	81	0.869716	0
2010	Mid Glamorgan	0	75	0.805293	0
2010	Norfolk	0	282	3.0279	0
2010	North Yorkshire	0	448	4.81028	0
2010	Northamptonshire	0	92	0.987826	0
2010	Northumberland	0	21	0.225482	0
2010	Nottinghamshire	2	124	1.33142	1.50216
2010	Oxfordshire	0	197	2.11524	0
2010	Powys	0	229	2.45883	0
2010	Rutland	0	29	0.31138	0
2010	Shropshire	0	132	1.41732	0
2010	Somerset	0	303	3.25338	0
2010	South Glamorgan	0	47	0.50465	0
2010	South Yorkshire	2	52	0.558336	3.58207
2010	Staffordshire	0	64	0.687183	0
2010	Suffolk	0	196	2.1045	0
2010	Surrey	0	128	1.37437	0
2010	Tyne & Wear	0	14	0.150321	0
2010	Warwickshire	0	113	1.21331	0
2010	West Glamorgan	0	79	0.848242	0
2010	West Midlands	0	37	0.397278	0
2010	West Sussex	0	162	1.73943	0
2010	West Yorkshire	0	114	1.22405	0
2010	Wiltshire	0	123	1.32068	0
2010	Worcestershire	0	86	0.923403	0
2011	Bedfordshire	0	58	0.62276	0
2011	Berkshire	0	73	0.783819	0
2011	Bristol	NA	NA	NA	NA
2011	Buckinghamshire	1	122	1.30994	0.763392
2011	Cambridgeshire	0	177	1.90049	0
2011	Cheshire	1	162	1.73943	0.5749
2011	City and County of the City of London	0	5	0.0536862	0
2011	Clwyd	0	243	2.60915	0
2011	Cornwall	0	267	2.86684	0
2011	Cumbria	0	146	1.56764	0
2011	Derbyshire	0	108	1.15962	0
2011	Devon	0	450	4.83176	0
2011	Dorset	0	241	2.58767	0
2011	Durham	0	36	0.386541	0
2011	Dyfed	0	236	2.53399	0
2011	East Riding of Yorkshire	0	56	0.601285	0
2011	East Sussex	1	96	1.03078	0.970144
2011	Essex	1	148	1.58911	0.629282
2011	Gloucestershire	0	104	1.11667	0
2011	Greater London	2	341	3.6614	0.546239
2011	Greater Manchester	0	63	0.676446	0
2011	Gwent	0	174	1.86828	0
2011	Gwynedd	0	222	2.38367	0
2011	Hampshire	1	267	2.86684	0.348816
2011	Herefordshire	0	137	1.471	0
2011	Hertfordshire	1	128	1.37437	0.727608
2011	Isle of Wight	0	12	0.128847	0
2011	Kent	0	240	2.57694	0
2011	Lancashire	0	180	1.9327	0
2011	Leicestershire	0	146	1.56764	0
2011	Lincolnshire	0	229	2.45883	0
2011	Merseyside	0	95	1.02004	0
2011	Mid Glamorgan	0	101	1.08446	0
2011	Norfolk	2	271	2.90979	0.687334
2011	North Yorkshire	0	413	4.43448	0
2011	Northamptonshire	0	117	1.25626	0
2011	Northumberland	0	60	0.644234	0
2011	Nottinghamshire	0	73	0.783819	0
2011	Oxfordshire	0	150	1.61059	0
2011	Powys	0	172	1.84681	0
2011	Rutland	0	27	0.289905	0
2011	Shropshire	0	64	0.687183	0
2011	Somerset	3	358	3.84393	0.780451
2011	South Glamorgan	0	103	1.10594	0
2011	South Yorkshire	0	43	0.461701	0
2011	Staffordshire	1	46	0.493913	2.02465
2011	Suffolk	1	253	2.71652	0.368118
2011	Surrey	2	218	2.34072	0.854439
2011	Tyne & Wear	0	47	0.50465	0
2011	Warwickshire	2	147	1.57837	1.26713
2011	West Glamorgan	0	106	1.13815	0
2011	West Midlands	2	46	0.493913	4.0493
2011	West Sussex	0	174	1.86828	0
2011	West Yorkshire	0	150	1.61059	0
2011	Wiltshire	1	142	1.52469	0.655872
2011	Worcestershire	0	65	0.697921	0
2012	Bedfordshire	0	49	0.526125	0
2012	Berkshire	1	87	0.93414	1.0705
2012	Bristol	NA	NA	NA	NA
2012	Buckinghamshire	0	86	0.923403	0
2012	Cambridgeshire	0	267	2.86684	0
2012	Cheshire	1	171	1.83607	0.544642
2012	City and County of the City of London	NA	NA	NA	NA
2012	Clwyd	2	233	2.50178	0.799432
2012	Cornwall	1	187	2.00786	0.498042
2012	Cumbria	1	158	1.69648	0.589454
2012	Derbyshire	2	80	0.858979	2.32835
2012	Devon	0	351	3.76877	0
2012	Dorset	0	280	3.00643	0
2012	Durham	0	52	0.558336	0
2012	Dyfed	0	293	3.14601	0
2012	East Riding of Yorkshire	0	32	0.343592	0
2012	East Sussex	2	88	0.944877	2.11668
2012	Essex	0	133	1.42805	0
2012	Gloucestershire	1	106	1.13815	0.878621
2012	Greater London	0	263	2.82389	0
2012	Greater Manchester	2	73	0.783819	2.55161
2012	Gwent	0	159	1.70722	0
2012	Gwynedd	0	176	1.88975	0
2012	Hampshire	5	310	3.32854	1.50216
2012	Herefordshire	0	167	1.79312	0
2012	Hertfordshire	0	142	1.52469	0
2012	Isle of Wight	2	9	0.0966352	20.6964
2012	Kent	0	248	2.66284	0
2012	Lancashire	0	187	2.00786	0
2012	Leicestershire	0	102	1.0952	0
2012	Lincolnshire	1	137	1.471	0.679809
2012	Merseyside	1	107	1.14888	0.870409
2012	Mid Glamorgan	0	77	0.826767	0
2012	Norfolk	5	203	2.17966	2.29394
2012	North Yorkshire	6	354	3.80098	1.57854
2012	Northamptonshire	0	106	1.13815	0
2012	Northumberland	0	56	0.601285	0
2012	Nottinghamshire	2	30	0.322117	6.20892
2012	Oxfordshire	0	153	1.6428	0
2012	Powys	2	238	2.55546	0.782637
2012	Rutland	NA	NA	NA	NA
2012	Shropshire	1	20	0.214745	4.65669
2012	Somerset	0	319	3.42518	0
2012	South Glamorgan	0	53	0.569074	0
2012	South Yorkshire	1	36	0.386541	2.58705
2012	Staffordshire	1	41	0.440227	2.27156
2012	Suffolk	0	216	2.31924	0
2012	Surrey	2	168	1.80386	1.10874
2012	Tyne & Wear	0	39	0.418752	0
2012	Warwickshire	6	163	1.75017	3.42824
2012	West Glamorgan	0	102	1.0952	0
2012	West Midlands	1	35	0.375803	2.66097
2012	West Sussex	5	155	1.66427	3.00432
2012	West Yorkshire	0	99	1.06299	0
2012	Wiltshire	2	72	0.773081	2.58705
2012	Worcestershire	0	177	1.90049	0
2013	Bedfordshire	0	53	0.569074	0
2013	Berkshire	3	57	0.612023	4.90178
2013	Bristol	NA	NA	NA	NA
2013	Buckinghamshire	0	92	0.987826	0
2013	Cambridgeshire	0	162	1.73943	0
2013	Cheshire	1	122	1.30994	0.763392
2013	City and County of the City of London	NA	NA	NA	NA
2013	Clwyd	3	202	2.16892	1.38318
2013	Cornwall	0	179	1.92197	0
2013	Cumbria	1	106	1.13815	0.878621
2013	Derbyshire	0	80	0.858979	0
2013	Devon	1	294	3.15675	0.316782
2013	Dorset	6	236	2.53399	2.36781
2013	Durham	0	47	0.50465	0
2013	Dyfed	2	399	4.28416	0.466836
2013	East Riding of Yorkshire	0	59	0.633497	0
2013	East Sussex	0	104	1.11667	0
2013	Essex	1	124	1.33142	0.751079
2013	Gloucestershire	3	214	2.29777	1.30561
2013	Greater London	3	218	2.34072	1.28166
2013	Greater Manchester	1	46	0.493913	2.02465
2013	Gwent	0	169	1.81459	0
2013	Gwynedd	0	190	2.04008	0
2013	Hampshire	2	454	4.87471	0.410281
2013	Herefordshire	0	141	1.51395	0
2013	Hertfordshire	1	175	1.87902	0.532193
2013	Isle of Wight	3	29	0.31138	9.63453
2013	Kent	0	224	2.40514	0
2013	Lancashire	1	113	1.21331	0.824193
2013	Leicestershire	0	101	1.08446	0
2013	Lincolnshire	1	145	1.5569	0.642302
2013	Merseyside	0	57	0.612023	0
2013	Mid Glamorgan	0	68	0.730132	0
2013	Norfolk	1	244	2.61989	0.381696
2013	North Yorkshire	2	341	3.6614	0.546239
2013	Northamptonshire	1	37	0.397278	2.51713
2013	Northumberland	0	50	0.536862	0
2013	Nottinghamshire	0	49	0.526125	0
2013	Oxfordshire	0	119	1.27773	0
2013	Powys	0	213	2.28703	0
2013	Rutland	NA	NA	NA	NA
2013	Shropshire	2	43	0.461701	4.3318
2013	Somerset	0	258	2.77021	0
2013	South Glamorgan	0	84	0.901928	0
2013	South Yorkshire	2	57	0.612023	3.26785
2013	Staffordshire	0	55	0.590548	0
2013	Suffolk	2	112	1.20257	1.6631
2013	Surrey	4	173	1.85754	2.15338
2013	Tyne & Wear	0	12	0.128847	0
2013	Warwickshire	6	132	1.41732	4.23335
2013	West Glamorgan	0	91	0.977089	0
2013	West Midlands	0	43	0.461701	0
2013	West Sussex	4	173	1.85754	2.15338
2013	West Yorkshire	0	71	0.762344	0
2013	Wiltshire	2	101	1.08446	1.84423
2013	Worcestershire	1	137	1.471	0.679809
2014	Bedfordshire	0	5	0.0536862	0
2014	Berkshire	4	90	0.966352	4.13928
2014	Bristol	0	6	0.0644234	0
2014	Buckinghamshire	0	77	0.826767	0
2014	Cambridgeshire	2	97	1.04151	1.92028
2014	Cheshire	14	159	1.70722	8.20046
2014	City and County of the City of London	NA	NA	NA	NA
2014	Clwyd	2	203	2.17966	0.917574
2014	Cornwall	0	124	1.33142	0
2014	Cumbria	2	126	1.35289	1.47831
2014	Derbyshire	0	95	1.02004	0
2014	Devon	3	227	2.43735	1.23084
2014	Dorset	7	214	2.29777	3.04643
2014	Durham	5	49	0.526125	9.50345
2014	Dyfed	0	316	3.39297	0
2014	East Riding of Yorkshire	1	26	0.279168	3.58207
2014	East Sussex	3	177	1.90049	1.57854
2014	Essex	4	172	1.84681	2.1659
2014	Gloucestershire	4	256	2.74873	1.45522
2014	Greater London	2	209	2.24408	0.891233
2014	Greater Manchester	0	34	0.365066	0
2014	Gwent	2	168	1.80386	1.10874
2014	Gwynedd	0	146	1.56764	0
2014	Hampshire	6	303	3.25338	1.84423
2014	Herefordshire	1	64	0.687183	1.45522
2014	Hertfordshire	1	134	1.43879	0.695028
2014	Isle of Wight	0	6	0.0644234	0
2014	Kent	0	134	1.43879	0
2014	Lancashire	0	122	1.30994	0
2014	Leicestershire	0	40	0.42949	0
2014	Lincolnshire	3	275	2.95274	1.01601
2014	Merseyside	0	31	0.332854	0
2014	Mid Glamorgan	1	102	1.0952	0.913077
2014	Norfolk	1	268	2.87758	0.347514
2014	North Yorkshire	8	314	3.37149	2.37284
2014	Northamptonshire	0	70	0.751607	0
2014	Northumberland	2	60	0.644234	3.10446
2014	Nottinghamshire	0	47	0.50465	0
2014	Oxfordshire	0	136	1.46026	0
2014	Powys	9	220	2.36219	3.81002
2014	Rutland	NA	NA	NA	NA
2014	Shropshire	1	56	0.601285	1.6631
2014	Somerset	1	286	3.07085	0.325643
2014	South Glamorgan	0	66	0.708658	0
2014	South Yorkshire	0	52	0.558336	0
2014	Staffordshire	3	86	0.923403	3.24885
2014	Suffolk	3	114	1.22405	2.45089
2014	Surrey	1	133	1.42805	0.700254
2014	Tyne & Wear	0	15	0.161059	0
2014	Warwickshire	6	223	2.3944	2.50584
2014	West Glamorgan	0	72	0.773081	0
2014	West Midlands	1	33	0.354329	2.82224
2014	West Sussex	3	138	1.48174	2.02465
2014	West Yorkshire	5	123	1.32068	3.78593
2014	Wiltshire	2	98	1.05225	1.90069
2014	Worcestershire	5	164	1.76091	2.83945
2015	Bedfordshire	1	23	0.246957	4.0493
2015	Berkshire	7	128	1.37437	5.09325
2015	Bristol	NA	NA	NA	NA
2015	Buckinghamshire	4	137	1.471	2.71924
2015	Cambridgeshire	5	74	0.794556	6.29282
2015	Cheshire	10	119	1.27773	7.82637
2015	City and County of the City of London	NA	NA	NA	NA
2015	Clwyd	3	116	1.24552	2.40863
2015	Cornwall	0	119	1.27773	0
2015	Cumbria	1	102	1.0952	0.913077
2015	Derbyshire	1	101	1.08446	0.922117
2015	Devon	1	229	2.45883	0.406698
2015	Dorset	8	123	1.32068	6.05748
2015	Durham	0	25	0.268431	0
2015	Dyfed	4	322	3.45739	1.15694
2015	East Riding of Yorkshire	1	68	0.730132	1.36961
2015	East Sussex	0	79	0.848242	0
2015	Essex	10	153	1.6428	6.08718
2015	Gloucestershire	5	196	2.1045	2.37586
2015	Greater London	0	108	1.15962	0
2015	Greater Manchester	2	9	0.0966352	20.6964
2015	Gwent	0	119	1.27773	0
2015	Gwynedd	0	101	1.08446	0
2015	Hampshire	9	243	2.60915	3.4494
2015	Herefordshire	1	91	0.977089	1.02345
2015	Hertfordshire	15	128	1.37437	10.9141
2015	Isle of Wight	3	15	0.161059	18.6268
2015	Kent	0	112	1.20257	0
2015	Lancashire	0	59	0.633497	0
2015	Leicestershire	2	79	0.848242	2.35782
2015	Lincolnshire	5	191	2.05081	2.43806
2015	Merseyside	4	49	0.526125	7.60276
2015	Mid Glamorgan	0	72	0.773081	0
2015	Norfolk	2	171	1.83607	1.08928
2015	North Yorkshire	0	181	1.94344	0
2015	Northamptonshire	0	10	0.107372	0
2015	Northumberland	0	75	0.805293	0
2015	Nottinghamshire	0	66	0.708658	0
2015	Oxfordshire	9	94	1.0093	8.91707
2015	Powys	10	272	2.92053	3.42404
2015	Rutland	0	5	0.0536862	0
2015	Shropshire	9	138	1.48174	6.07394
2015	Somerset	1	190	2.04008	0.490178
2015	South Glamorgan	0	57	0.612023	0
2015	South Yorkshire	0	35	0.375803	0
2015	Staffordshire	1	46	0.493913	2.02465
2015	Suffolk	3	142	1.52469	1.96762
2015	Surrey	3	85	0.912665	3.28708
2015	Tyne & Wear	0	36	0.386541	0
2015	Warwickshire	4	95	1.02004	3.92142
2015	West Glamorgan	0	48	0.515388	0
2015	West Midlands	0	55	0.590548	0
2015	West Sussex	7	127	1.36363	5.13336
2015	West Yorkshire	3	166	1.78238	1.68314
2015	Wiltshire	5	79	0.848242	5.89454
2015	Worcestershire	4	120	1.28847	3.10446
2016	Bedfordshire	0	37	0.397278	0
2016	Berkshire	0	17	0.182533	0
2016	Bristol	NA	NA	NA	NA
2016	Buckinghamshire	2	85	0.912665	2.19138
2016	Cambridgeshire	4	100	1.07372	3.72535
2016	Cheshire	4	163	1.75017	2.28549
2016	City and County of the City of London	NA	NA	NA	NA
2016	Clwyd	2	74	0.794556	2.51713
2016	Cornwall	7	243	2.60915	2.68287
2016	Cumbria	0	56	0.601285	0
2016	Derbyshire	2	77	0.826767	2.41906
2016	Devon	15	321	3.44665	4.35205
2016	Dorset	8	215	2.30851	3.46544
2016	Durham	0	39	0.418752	0
2016	Dyfed	3	268	2.87758	1.04254
2016	East Riding of Yorkshire	2	126	1.35289	1.47831
2016	East Sussex	3	50	0.536862	5.58803
2016	Essex	4	33	0.354329	11.2889
2016	Gloucestershire	11	186	1.99713	5.50791
2016	Greater London	1	172	1.84681	0.541476
2016	Greater Manchester	4	54	0.579811	6.8988
2016	Gwent	2	139	1.49248	1.34005
2016	Gwynedd	2	111	1.19183	1.67809
2016	Hampshire	3	164	1.76091	1.70367
2016	Herefordshire	2	149	1.59985	1.25012
2016	Hertfordshire	4	53	0.569074	7.02897
2016	Isle of Wight	NA	NA	NA	NA
2016	Kent	12	190	2.04008	5.88213
2016	Lancashire	1	123	1.32068	0.757185
2016	Leicestershire	0	62	0.665709	0
2016	Lincolnshire	3	140	1.50321	1.99572
2016	Merseyside	5	100	1.07372	4.65669
2016	Mid Glamorgan	0	44	0.472439	0
2016	Norfolk	1	133	1.42805	0.700254
2016	North Yorkshire	4	313	3.36076	1.19021
2016	Northamptonshire	0	90	0.966352	0
2016	Northumberland	NA	NA	NA	NA
2016	Nottinghamshire	3	59	0.633497	4.73562
2016	Oxfordshire	0	116	1.24552	0
2016	Powys	7	244	2.61989	2.67187
2016	Rutland	NA	NA	NA	NA
2016	Shropshire	2	48	0.515388	3.88058
2016	Somerset	2	229	2.45883	0.813396
2016	South Glamorgan	0	55	0.590548	0
2016	South Yorkshire	0	10	0.107372	0
2016	Staffordshire	3	46	0.493913	6.07394
2016	Suffolk	1	136	1.46026	0.684807
2016	Surrey	3	104	1.11667	2.68655
2016	Tyne & Wear	0	31	0.332854	0
2016	Warwickshire	0	92	0.987826	0
2016	West Glamorgan	0	56	0.601285	0
2016	West Midlands	2	27	0.289905	6.8988
2016	West Sussex	4	80	0.858979	4.65669
2016	West Yorkshire	0	153	1.6428	0
2016	Wiltshire	7	100	1.07372	6.51937
2016	Worcestershire	11	69	0.74087	14.8474
2017	Bedfordshire	0	43	0.461701	0
2017	Berkshire	1	44	0.472439	2.11668
2017	Bristol	0	38	0.408015	0
2017	Buckinghamshire	5	72	0.773081	6.46763
2017	Cambridgeshire	3	230	2.46957	1.21479
2017	Cheshire	2	119	1.27773	1.56527
2017	City and County of the City of London	NA	NA	NA	NA
2017	Clwyd	2	148	1.58911	1.25856
2017	Cornwall	0	168	1.80386	0
2017	Cumbria	7	144	1.54616	4.52734
2017	Derbyshire	2	48	0.515388	3.88058
2017	Devon	4	325	3.4896	1.14626
2017	Dorset	0	87	0.93414	0
2017	Durham	0	60	0.644234	0
2017	Dyfed	8	417	4.47743	1.78674
2017	East Riding of Yorkshire	4	107	1.14888	3.48164
2017	East Sussex	2	58	0.62276	3.21151
2017	Essex	5	56	0.601285	8.31552
2017	Gloucestershire	5	150	1.61059	3.10446
2017	Greater London	0	184	1.97565	0
2017	Greater Manchester	3	50	0.536862	5.58803
2017	Gwent	3	104	1.11667	2.68655
2017	Gwynedd	1	104	1.11667	0.895517
2017	Hampshire	6	143	1.53543	3.90771
2017	Herefordshire	1	50	0.536862	1.86268
2017	Hertfordshire	7	75	0.805293	8.69249
2017	Isle of Wight	1	5	0.0536862	18.6268
2017	Kent	5	206	2.21187	2.26053
2017	Lancashire	1	109	1.17036	0.854439
2017	Leicestershire	4	148	1.58911	2.51713
2017	Lincolnshire	6	79	0.848242	7.07345
2017	Merseyside	5	107	1.14888	4.35205
2017	Mid Glamorgan	2	80	0.858979	2.32835
2017	Norfolk	5	178	1.91123	2.61612
2017	North Yorkshire	9	211	2.26556	3.97253
2017	Northamptonshire	2	66	0.708658	2.82224
2017	Northumberland	2	26	0.279168	7.16414
2017	Nottinghamshire	2	30	0.322117	6.20892
2017	Oxfordshire	3	130	1.39584	2.14924
2017	Powys	4	221	2.37293	1.68568
2017	Rutland	NA	NA	NA	NA
2017	Shropshire	2	42	0.450964	4.43494
2017	Somerset	1	230	2.46957	0.40493
2017	South Glamorgan	0	28	0.300643	0
2017	South Yorkshire	0	55	0.590548	0
2017	Staffordshire	6	51	0.547599	10.9569
2017	Suffolk	1	163	1.75017	0.571373
2017	Surrey	17	105	1.12741	15.0788
2017	Tyne & Wear	2	58	0.62276	3.21151
2017	Warwickshire	3	96	1.03078	2.91043
2017	West Glamorgan	0	73	0.783819	0
2017	West Midlands	1	33	0.354329	2.82224
2017	West Sussex	8	146	1.56764	5.10322
2017	West Yorkshire	1	144	1.54616	0.646763
2017	Wiltshire	2	83	0.891191	2.24419
2017	Worcestershire	8	96	1.03078	7.76115

## Sheet: Supp Fig 1
Year	Total visits	Visits to Amateurs	Visits to Professionals
2006	4714	3990	724
2007	5129	4289	840
2008	5221	4377	844
2009	8926	7664	1262
2010	8074	7142	932
2011	8311	7236	1075
2012	7652	6475	1177
2013	7259	6311	948
2014	6965	5646	1319
2015	5789	4909	880
2016	5802	4854	948
2017	6028	4948	1080

## Sheet: Supp Fig 2
	Visit type
Month of visits	Callout	Non-callout
April	2345	6312
August	1808	11353
December	NA	NA
February	104	16
January	41	19
July	2521	13018
June	2606	13061
March	360	402
May	2878	12944
November	39	32
October	212	689
September	1230	7862
NA - Fewer than five apiaries visited
